# Supplementary material for: Prevalence and Genetic Diversity of Cross-Assembly Phages in Wastewater Treatment Plants in Riyadh, Saudi Arabia
Source: Microorganisms. 2023 Aug 27;11(9):2167. doi: 10.3390/microorganisms11092167 (PMC10535421; doi:10.3390/microorganisms11092167)
Supplement: Supplementary file 1 [file microorganisms-11-02167-s001.zip]

Archive with 4 entries (4 files):
- MEGA PRIMER MCP alignment.mas
- MEGA primer MP-PBD alignment.mas
- Primer selection for MCP and MP-PBD.pdf
- supplementary 1.pdf
